# Supplementary material for: Critical requirement of SOS1 for tumor development and microenvironment modulation in KRASG12D-driven lung adenocarcinoma
Source: Nat Commun. 2023 Sep 20;14:5856. doi: 10.1038/s41467-023-41583-1 (PMC10511506; doi:10.1038/s41467-023-41583-1)
Supplement: Supplementary file 4 — Source Data [file 41467_2023_41583_MOESM4_ESM.xlsx]

## Sheet: Figure 1b
Figure 1b			Genotypes
Mouse	Days	WT/KRASG12D	SOS1KO/KRASG12D	SOS2KO/KRASG12D
1	155	1
2	199	1
3	288	1
4	257	1
5	321	0
6	283	1
7	489	0
8	348	1
9	348	0
10	318	0
11	298	0
12	411		0
13	369		1
14	445		0
15	466		0
16	398		0
17	388		0
18	221		0
19	412		0
20	234		0
21	257		1
22	322		0
23	344		1
24	315		0
25	315		0
26	199			1
27	227			1
28	300			1
29	322			0
30	266			0
31	283			1
32	396			1
33	255			1
34	212			0
35	299			0
36	256			1
37	388			0
38	379			0
39	427			0
40	451			0
41	147	0
42	147	0
43	147	0
44	147		0
45	147		0
46	147		0
47	147			0
48	147			0
49	147			0
50	444			0
51	180	1
52	270			1
53	150			1
54	466			0
55	357			1
56	387		0
57	198	1
58	377		0
59	398		0
60	222	1
61	234			1
62	254			1
63	312		1
64	399		1
65	398		0
66	360		0
67	210	1
68	322	0
69	278			1
70	178		1
71	203	1
72	255			1
73	265			0

## Sheet: Figure 1c
Figure 1c			Parameter: Levels of O2 saturation
	Mouse		WT/KRASWT	WT/KRASG12D	SOS1 KO/KRASG12D	SOS2 KO/KRASG12D
	1		99.3	91.5	99.1	91
	2		100	95	100	89
	3		98.9	85	97	90
	4		99.2	94	98	94

## Sheet: Figure 1d
Figure 1d		Parameters: Number of surface lung tumors
			Mouse	1	2	3	4	5	6	1	2	3	4	5	6	1	2	3	4	5	6
		Genotype/Timepoint (months)		1	1	1	1	1	1	3	3	3	3	3	3	5	5	5	5	5	5
		WT/KRASG12D		7	8	10	6	9	12	33	22	27	19	21	16	53	42	29	27	45	19
		SOS1KO/KRASG12D		11	8	7	8	8	9	9	12	10	20	14	16	13	17	11	15	17	19
		SOS2KO/KRASG12D		5	6	7	4	2	5	17	15	14	11	9	13	24	31	22	26	14	21

## Sheet: Figure 1f
Figure 1f	Parameter: Tumor volume progression
	Genotype/Timepoint (months)	WT/KRASG12D	WT/KRASG12D	WT/KRASG12D	SOS1KO/KRASG12D	SOS1KO/KRASG12D	SOS1KO/KRASG12D	SOS2KO/KRASG12D	SOS2KO/KRASG12D	SOS2KO/KRASG12D
	1	1.53	4.66	3.6543	2.335	3.201	1.7833	0.106	0.061	0.173506
	3	2.53	5.7753	6.89375	2.447	1.9365	5.78364	0.89563	0.745	0.645473
	5	5.59	12.3654	16.3055	3.67365	2.39365	4.28463	3.332	1.6264	3.08154

## Sheet: Figure 1g
Figure 1g		Parameter: Tumor malignancy
		Genotype/Timepoint (months)	Pneumocyte Type II hyperproliferation	Adenoma	Advanced grade adenoma
		WT/KRASG12D 1mo	100	0	0
		WT/KRASG12D 3mo	97	3	0
		WT/KRASG12D 5mo	66	27	7
		SOS1KO/KRASG12D 1mo	100	0	0
		SOS1KO/KRASG12D 3mo	100	0	0
		SOS1KO/KRASG12D 5mo	95	5	0
		SOS2KO/KRASG12D 1mo	100	0	0
		SOS2KO/KRASG12D 3mo	99	0	0
		SOS2KO/KRASG12D 5mo	94	4	3

## Sheet: Figure 1i
Figure 1i	Parameter: Tumor burden progression
	Genotype/Timepoint (months)		1 month	1 month	1 month	1 month			3 months	3 months	3 months	3 months			5 months	5 months	5 months	5 months			7 months	7 months	7 months	7 months			9 months	9 months	9 months	9 months			12 months	12 months	12 months	12 months
	WT/KRASG12D		1.85	1.34867	3.73652	3.55636			8.07439	7.10632	6.16331	6.03347			10.3121	12.2408	12.7339	9.55642			18.78	15.8525	14.7339	13.1124			33.1246	27.3955	41.5837	40.0938			38.1333	27.3955	45.6837	43.0938
	SOS1KO/KRASG12D		2.86664	3.11368	1.75336	1.97226			0.566571	1.05436	0.773134	1.70529			2.22344	2.88366	2.04846	2.11838			4.08474	5.02957	8.30375	5.20474			11.5911	12.2362	7.08046	17.1762			21.5911	18.2362	13.3312	15.4463
	SOS2KO/KRASG12D		2.53931	1.82406	2.11927	1.66577			4.36018	4.46759	2.92993	6.10203			6.38814	5.49079	5.98307	7.08307			8.40577	9.84568	11.2846	12.6936			25.1343	18.2946	23.3564	27.3473			31.4535	22.3452	24.2352	34.1234

## Sheet: Figure 2a
Figure 2a		Parameter: Percentage of Ki67-positive cells
Mouse	Genotype	WT/KRASG12D	SOS1KO/KRASG12D	SOS2KO/KRASG12D
1		18.2341	5.61983	15.3246
2		15.2456	2.54964	9.4543
3		15.7734	9.13853	16.3533

## Sheet: Figure 2b
Figure 2b
			Parameter: Percentage of pERK area respect tumor area
	Mouse	Genotype	WT/KRASG12D	SOS1KO/KRASG12D	SOS2KO/KRASG12D
	1		22.115	0.387	5.71
	2		11.779	2.166	7.849
	3		13.718	2.521	10.857
	4		12.294	2.951	7.25524

## Sheet: Figure 2c
Figure 2c
			Parameter: SOS1 and SOS2 gene expression in isolated lung tumors
		Genotype	WT/KRASG12D	SOS1KO/KRASG12D	SOS2KO/KRASG12D
			1	0.07	0
			1	0.16	0
			1	0.07	0
							Overall design of the plate
Experiment 1
			Lung			Heart			Liver			Kidney			Spleen			pancreas			gwat				si
			1	2	3	4	5	6	7	8	9	10	11	12	13	14	15	16	17	18	19	20	21	22	23	24
		1		.	.		.	.		.	.		.	.		.	.		.	.		.	.		.	.	A	Primers for B2Microblobulin
		2																									B
		3																									C
		4																									D
		5																									E
																											F	Primers for SOS1
																											G
																											H
																	.			.			.			.	I
				.	.		.	.		.	.		.	.		.			.			.			.		J
																											K	Primers for SOS2
																											L
																											M
																											N
																											O
		NEGATI																									P
			1	2	3	4	5	6	7	8	9	10	11	12	13	14	15	16	17	18	19	20	21	22	23	24
EXPERIMENT 1			1	2	3	4	5	6	7	8	9	10	11	12	13	14	15	16	17	18	19	20	21	22	23	24
		A	VV902	VV902	VV902	VV902	VV902	VV902	VV902	VV902	VV902	VV902	VV902	VV902	VV902	VV902	VV902	VV902	VV902	VV902	VV902	VV902	VV902	VV902	VV902	VV902
Design of the plate and Cts			13.362	13.347	13.766	16.401	16.453	16.654	13.577	13.649	13.797	15.631	15.702	15.51	12.557	12.783	13.395	21.708	21.947	21.912	14.072	14.507	14.286	16.995	17.244	16.787
		B	VV822	VV822	VV822	VV822	VV822	VV822	VV822	VV822	VV822	VV822	VV822	VV822	VV822	VV822	VV822	VV822	VV822	VV822	VV822	VV822	VV822	VV822	VV822	VV822
			13.595	13.923	14.215	17.164	17.741	17.314	13.164	13.137	13.072	15.469	15.703	15.461	13.757	13.836	14.052	21.965	21.95	21.945	16.396	16.407	16.455	11.83	11.794	11.611
		C	VV789	VV789	VV789	VV789	VV789	VV789	VV789	VV789	VV789	VV789	VV789	VV789	VV789	VV789	VV789	VV789	VV789	VV789	VV789	VV789	VV789	VV789	VV789	VV789
			13.977	14.088	13.827	16.625	16.338	16.568	14.464	13.941	14.19	16.536	16.22	16.481	14.766	14.638	14.615	21.696	21.753	21.779	14.781	14.988	14.954	14.562	13.697	14.078
		D	VV790	VV790	VV790	VV790	VV790	VV790	VV790	VV790	VV790	VV790	VV790	VV790	VV790	VV790	VV790	VV790	VV790	VV790	VV790	VV790	VV790	VV790	VV790	VV790
			14.103	14.173	14.177	17.284	16.944	16.883	14.464	14.422	14.446	16.382	16.315	16.351	14.307	14.221	14.312	20.032	20.161	20.015	15.176	15.094	15.13	19.215	19.204	19.335
		E	VV850 SOS2	VV850 SOS2	VV850 SOS2	VV850 SOS2	VV850 SOS2	VV850 SOS2	VV850 SOS2	VV850 SOS2	VV850 SOS2	VV850 SOS2	VV850 SOS2	VV850 SOS2	VV850 SOS2	VV850 SOS2	VV850 SOS2	VV850 SOS2	VV850 SOS2	VV850 SOS2	VV850 SOS2	VV850 SOS2	VV850 SOS2	VV850 SOS2	VV850 SOS2	VV850 SOS2
			13.695	14.166	14.281	15.659	15.768	15.68	15.304	15.622	15.517	15.845	15.924	15.805	13.776	13.718	13.904	22.03	22.313	22.235	15.513	15.209	15.468	14.581	14.46	14.587
		F	VV902	VV902	VV902	VV902	VV902	VV902	VV902	VV902	VV902	VV902	VV902	VV902	VV902	VV902	VV902	VV902	VV902	VV902	VV902	VV902	VV902	VV902	VV902	VV902
			17.95	17.759	17.782	19.418	19.305	19.893	20.108	20.092	20.031	18.039	18.119	18.021	18.005	17.87	18.031	22.961	22.977	23.095	19.823	19.943	19.807	20.679	20.586	20.473
		G	VV822	VV822	VV822	VV822	VV822	VV822	VV822	VV822	VV822	VV822	VV822	VV822	VV822	VV822	VV822	VV822	VV822	VV822	VV822	VV822	VV822	VV822	VV822	VV822
			18.149	18.547	18.209	21.316	21.53	21.745	18.523	18.601	18.778	17.792	17.852	17.94	18.26	18.396	18.244	23.155	23.129	23.03	18.398	18.566	18.431	16.415	16.842	16.718
		H	VV789	VV789	VV789	VV789	VV789	VV789	VV789	VV789	VV789	VV789	VV789	VV789	VV789	VV789	VV789	VV789	VV789	VV789	VV789	VV789	VV789	VV789	VV789	VV789
			22.41	22.284	22.236	20.838	21.06	21.143	24.426	24.284	24.252	23.911	23.961	23.967	23.467	23.433	23.441	28.84	28.974	28.782	22.765	22.419	22.58	25.784	25.493	25.735
		I	VV790	VV790	VV790	VV790	VV790	VV790	VV790	VV790	VV790	VV790	VV790	VV790	VV790	VV790	VV790	VV790	VV790	VV790	VV790	VV790	VV790	VV790	VV790	VV790
			21.168	21.202	21.223	19.689	19.638	19.787	24.414	24.276	24.336	24.148	24.126	24.031	21.962	22.136	22.034	27.791	28.021	27.954	22.217	22.319	22.429	22.552	22.758	22.626
		J	VV850 SOS2	VV850 SOS2	VV850 SOS2	VV850 SOS2	VV850 SOS2	VV850 SOS2	VV850 SOS2	VV850 SOS2	VV850 SOS2	VV850 SOS2	VV850 SOS2	VV850 SOS2	VV850 SOS2	VV850 SOS2	VV850 SOS2	VV850 SOS2	VV850 SOS2	VV850 SOS2	VV850 SOS2	VV850 SOS2	VV850 SOS2	VV850 SOS2	VV850 SOS2	VV850 SOS2
			18.346	18.466	18.546	20.991	20.934	20.981	22.151	21.877	21.772	18.232	18.426	18.34	18.924	18.895	18.733	22.563	22.567	22.518	22.001	22.003	22.09	19.286	19.471	19.348
		K	VV902	VV902	VV902	VV902	VV902	VV902	VV902	VV902	VV902	VV902	VV902	VV902	VV902	VV902	VV902	VV902	VV902	VV902	VV902	VV902	VV902	VV902	VV902	VV902
			15.721	15.917	15.35	16.84	17.07	17.641	20.111	19.779	19.642	16.474	15.928	16.342	16.794	16.931	12.443	20.51	20.05	20.706	27.156	26.472	26.515	19.306	19.223	19.117
		L	VV822	VV822	VV822	VV822	VV822	VV822	VV822	VV822	VV822	VV822	VV822	VV822	VV822	VV822	VV822	VV822	VV822	VV822	VV822	VV822	VV822	VV822	VV822	VV822
			15.837	16.33	16.533	19.567	19.378	19.186	18.807	18.801	18.218	17.401	15.855	16.465	17.437	16.828	17.243	20.655	20.787	21.012	17.352	17.766	17.952	14.649	14.94	14.273
		M	VV789	VV789	VV789	VV789	VV789	VV789	VV789	VV789	VV789	VV789	VV789	VV789	VV789	VV789	VV789	VV789	VV789	VV789	VV789	VV789	VV789	VV789	VV789	VV789
			16.403	16.348	16.24	17.987	18.367	18.137	20.296	19.788	20.168	16.684	17.063	16.67	17.758	18.115	18.045	22.366	22.504	22.147	18.565	19.158	18.792	16.827	16.473	17.009
		N	VV790	VV790	VV790	VV790	VV790	VV790	VV790	VV790	VV790	VV790	VV790	VV790	VV790	VV790	VV790	VV790	VV790	VV790	VV790	VV790	VV790	VV790	VV790	VV790
			17.049	16.962	16.895	17.613	19.368	17.198	19.35	19.854	19.205	16.887	16.976	16.939	17.335	17.324	17.262	22.708	22.957	22.494	18.34	17.915	18.477	21.881	22.155	22.031
		O	VV850 SOS2	VV850 SOS2	VV850 SOS2	VV850 SOS2	VV850 SOS2	VV850 SOS2	VV850 SOS2	VV850 SOS2	VV850 SOS2	VV850 SOS2	VV850 SOS2	VV850 SOS2	VV850 SOS2	VV850 SOS2	VV850 SOS2	VV850 SOS2	VV850 SOS2	VV850 SOS2	VV850 SOS2	VV850 SOS2	VV850 SOS2	VV850 SOS2	VV850 SOS2	VV850 SOS2
			27.325	28.88	26.93	30.618	29.63	30.74	30.068	30.298	32.821	29.694	27.748	28.604	27.614	27.452	27.544	29.802	29.219	29.008	29.439	30.55	31.159	29.445	28.213	28.741
		P
			Undetermined	34.994	Undetermined	33.521	Undetermined	Undetermined	32.365	Undetermined	Undetermined
			Lung										Heart										Spleen										PANCREAS
			B2M			sos1			sos2				B2M			sos1			sos2				B2M			sos1			sos2				B2M			sos1			sos2
		Genotype	Cq	SD	dCT	Cq	SD	dCt	Cq	SD	dCt	Gen	Cq	SD	dCT	Cq	SD	dCt	Cq	SD	dCt	Gen	Cq	SD	dCT	Cq	SD	dCt	Cq	SD	dCt	Gen	Cq	SD	dCT	Cq	SD	dCt	Cq	SD	dCt
		vv902 (WT)	13.492	0.238		17.83	0.104	4.339	15.663	0.288	2.171	vv902	16.503	0.134		19.539	0.312	3.036	17.184	0.412	0.681	vv902	12.912	0.434		17.969	0.086	5.057	16.863	0.097	3.951	vv902	21.856	0.129		23.011	0.073	1.155	20.422	0.337	-1.434
		vv822 (WT)	13.911	0.31		18.302	0.215	4.391	16.233	0.358	2.322	vv822	17.406	0.299		21.53	0.215	4.124	19.377	0.191	1.971	vv822	13.882	0.153		18.3	0.084	4.418	17.169	0.311	3.288	vv822	21.953	0.01		23.105	0.066	1.151	20.818	0.181	-1.135
		vv789 (Sos1KO)	13.964	0.131		22.31	0.09	8.346	16.33	0.083	2.366	vv789	16.51	0.152		21.014	0.158	4.503	18.164	0.191	1.653	vv789	14.673	0.081		23.447	0.018	8.774	17.973	0.189	3.3	vv789	21.743	0.042		28.865	0.098	7.123	22.339	0.18	0.596
		vv790 (Sos1KO)	14.151	0.042		21.198	0.028	7.047	16.969	0.077	2.818	vv790	17.037	0.216		19.705	0.076	2.668	17.406	0.293	0.369	vv790	14.28	0.051		22.044	0.087	7.764	17.307	0.039	3.027	vv790	20.069	0.08		27.922	0.118	7.853	22.72	0.232	2.65
		vv850 (Sos2KO)	14.047	0.311		18.453	0.101	4.405	27.128	0.279	13.08	vv850	15.702	0.058		20.969	0.03	5.266	30.679	0.086	14.977	vv850	13.799	0.095		18.851	0.103	5.051	27.537	0.081	13.737	vv850	22.193	0.146		22.549	0.027	0.357	29.343	0.411	7.15
EXPERIMENT 2
					Design of the plate and Cts
			Lung			heart			liver
		1	2	3	4	5	6	7	8	9	10	11	12	13	14	15	16	17	18	19	20	21	22	23	24
	A	VV823	VV823	VV823	VV823	VV823	VV823	VV823	VV823	VV823	VV823	VV823	VV823	VV823	VV823	VV823	VV823	VV823	VV823	VV823	VV823	VV823	VV823	VV823	VV823
	A	12.067	12.829	12.986	14.881	14.64	14.185	12.763	11.768	12.146	13.558	13.708	13.357	12.03	12.26	12.442	21.163	20.582	21.147	20.869	21.134	21.497	14.337	14.015	16.392
	B	VV824	VV824	VV824	VV824	VV824	VV824	VV824	VV824	VV824	VV824	VV824	VV824	VV824	VV824	VV824	VV824	VV824	VV824	VV824	VV824	VV824	VV824	VV824	VV824
	B	11.879	12.656	12.399	14.013	13.867	14.418	12.013	11.795	11.906	14.034	14.043	13.973	12.228	12.448	12.306	18.623	18.248	18.446	13.249	12.994	12.428	11.792	13.1	12.993
	C	VV791	VV791	VV791	VV791	VV791	VV791	VV791	VV791	VV791	VV791	VV791	VV791	VV791	VV791	VV791	VV791	VV791	VV791	VV791	VV791	VV791	VV791	VV791	VV791
	C	12.932	12.815	12.454	16.12	16.168	16.51	12.673	12.037	12.648	15.285	15.553	15.046	13.374	13.404	13.37	18.771	18.863	18.932	13.023	13.541	13.175	15.706	15.802	15.31
	D	VV737	VV737	VV737	VV737	VV737	VV737	VV737	VV737	VV737	VV737	VV737	VV737	VV737	VV737	VV737	VV737	VV737	VV737	VV737	VV737	VV737	VV737	VV737	VV737
	D	11.093	11.987	12.485	35.376	34.258	Undetermined	12.023	11.64	11.292	14.516	14.523	14.587	13.379	13.47	12.968	21.567	21.691	21.7	13.079	13.181	13.191	14.163	13.81	14.507
	E	VV738	VV738	VV738	VV738	VV738	VV738	VV738	VV738	VV738	VV738	VV738	VV738	VV738	VV738	VV738	VV738	VV738	VV738	VV738	VV738	VV738	VV738	VV738	VV738
	E	11.715	12.242	12.254	14.955	14.574	14.361	12.715	12.499	12.797	14.404	14.447	14.106	12.627	13.102	12.308	22.039	22.212	21.812	14.337	13.426	13.828	14.639	14.809	14.864
	F	VV823	VV823	VV823	VV823	VV823	VV823	VV823	VV823	VV823	VV823	VV823	VV823	VV823	VV823	VV823	VV823	VV823	VV823	VV823	VV823	VV823	VV823	VV823	VV823
	F	18.361	18.674	18.711	19.539	19.312	19.506	18.92	18.884	18.916	18.314	18.22	18.326	18.52	18.704	18.56	25.334	25.54	25.3	25.245	25.377	25.369	19.618	19.712	19.467
	G	VV824	VV824	VV824	VV824	VV824	VV824	VV824	VV824	VV824	VV824	VV824	VV824	VV824	VV824	VV824	VV824	VV824	VV824	VV824	VV824	VV824	VV824	VV824	VV824
	G	19.044	18.627	18.426	18.729	18.555	18.77	18.881	18.913	18.941	18.144	18.19	18.151	18.714	18.641	18.765	24.299	24.618	24.274	18.975	19	18.949	19.133	19.107	19.063
	H	VV791	VV791	VV791	VV791	VV791	VV791	VV791	VV791	VV791	VV791	VV791	VV791	VV791	VV791	VV791	VV791	VV791	VV791	VV791	VV791	VV791	VV791	VV791	VV791
	H	20.928	21.157	21.14	21.253	21.375	21.501	24.172	24.325	24.201	25.449	25.426	25.371	23.947	24.067	24.107	26.932	27.265	27.008	22.469	22.217	22.257	24.405	24.474	24.531
	I	VV737	VV737	VV737	VV737	VV737	VV737	VV737	VV737	VV737	VV737	VV737	VV737	VV737	VV737	VV737	VV737	VV737	VV737	VV737	VV737	VV737	VV737	VV737	VV737
	I	18.994	18.913	19.235	Undetermined	Undetermined	Undetermined	19.103	18.998	18.926	19.195	19.043	18.931	18.98	18.916	19.136	26.816	27.026	26.91	19.911	19.683	19.999	19.151	19.175	19.087
	J	VV738	VV738	VV738	VV738	VV738	VV738	VV738	VV738	VV738	VV738	VV738	VV738	VV738	VV738	VV738	VV738	VV738	VV738	VV738	VV738	VV738	VV738	VV738	VV738
	J	18.825	18.568	18.663	20.034	20.053	19.987	19.39	19.381	19.299	18.5	18.907	18.455	19.175	18.993	19.001	27.842	28.003	27.929	20.125	20.04	20.026	20.203	20.185	20.204
	K	VV823	VV823	VV823	VV823	VV823	VV823	VV823	VV823	VV823	VV823	VV823	VV823	VV823	VV823	VV823	VV823	VV823	VV823	VV823	VV823	VV823	VV823	VV823	VV823
	K	17.778	17.979	17.808	18.601	18.479	18.504	19.913	20.146	19.918	18.162	18.241	18.217	18.808	19.063	19.184	24.57	24.235	24.573	24.177	24.617	24.322	19.341	19.388	19.07
	L	VV824	VV824	VV824	VV824	VV824	VV824	VV824	VV824	VV824	VV824	VV824	VV824	VV824	VV824	VV824	VV824	VV824	VV824	VV824	VV824	VV824	VV824	VV824	VV824
	L	17.322	17.664	17.433	17.933	17.756	17.981	19.94	20.265	20.337	18.054	17.979	18.087	18.541	18.6	18.571	23.319	23.422	23.512	18.883	18.707	18.99	19.156	19.093	18.95
	M	VV791	VV791	VV791	VV791	VV791	VV791	VV791	VV791	VV791	VV791	VV791	VV791	VV791	VV791	VV791	VV791	VV791	VV791	VV791	VV791	VV791	VV791	VV791	VV791
	M	18.246	18.187	18.071	19.994	20.125	20.111	20.726	20.9	20.512	19.948	19.958	19.948	19.878	19.965	19.926	25.113	25.167	25.015	20.107	20.196	20.227	19.894	20.924	19.684
	N	VV737	VV737	VV737	VV737	VV737	VV737	VV737	VV737	VV737	VV737	VV737	VV737	VV737	VV737	VV737	VV737	VV737	VV737	VV737	VV737	VV737	VV737	VV737	VV737
	N	28.531	28.614	28.72	Undetermined	Undetermined	Undetermined	29.623	29.301	29.936	31.602	31.88	31.424	29.725	29.177	29.029	36.225	32.708	32.969	28.773	28.631	28.128	27.97	27.948	27.838
	O	VV738	VV738	VV738	VV738	VV738	VV738	VV738	VV738	VV738	VV738	VV738	VV738	VV738	VV738	VV738	VV738	VV738	VV738	VV738	VV738	VV738	VV738	VV738	VV738
	O	26.649	26.955	26.668	31.537	30.778	31.315	31.542	31.357	32.358	31.325	34.454	31.361	28.975	29.589	29.828	32.685	33.911	32.09	33.804	31.71	32.446	29.488	29.656	29.895
	P
	P	Undetermined	Undetermined	Undetermined	5.245	Undetermined	Undetermined	Undetermined	Undetermined	Undetermined	Undetermined	Undetermined	Undetermined
		Lung										Heart										Spleen										PANCREAS
		B2M			sos1			sos2				B2M			sos1			sos2				B2M			sos1			sos2				B2M			sos1			sos2
	Gen	Cq	SD	dCT	Cq	SD	dCt	Cq	SD	dCt	Gen	Cq	SD	dCT	Cq	SD	dCt	Cq	SD	dCt	Gen	Cq	SD	dCT	Cq	SD	dCt	Cq	SD	dCt	Gen	Cq	SD	dCT	Cq	SD	dCt	Cq	SD	dCt
	vv823 (WT)	12.6273	0.491571		18.582	0.192284	5.95467	17.855	0.10843	5.22767	vv823	14.5687	0.353441		19.4523	0.122647	4.88367	18.528	0.0644438	3.95933	vv823	12.244	0.206465		18.5947	0.0967747	6.35067	18.9355	0.180312	6.6915	vv823	20.964	0.330918		25.3913	0.129867	4.42733	24.4593	0.194284	3.49533
	vv824 (WT)	12.3113	0.395849		18.699	0.315228	6.38767	17.473	0.174473	5.16167	vv824	14.0993	0.285465		18.6847	0.11415	4.58533	17.89	0.118503	3.79067	vv824	12.3273	0.111541		18.7067	0.0623244	6.37933	18.5707	0.0295014	6.24333	vv824	18.439	0.187598		24.397	0.191799	5.958	23.4177	0.0965729	4.97867
	vv791 (Sos1KO)	12.7337	0.249163		21.075	0.127589	8.34133	18.168	0.0890337	5.43433	vv791	16.266	0.212669		21.3763	0.124005	5.11033	20.0767	0.0719328	3.81067	vv791	13.3827	0.0185831		24.0403	0.0832666	10.6577	19.923	0.0435775	6.54033	vv791	18.8553	0.0807733		27.0683	0.174506	8.213	25.0983	0.0770541	6.243
	vv737 (Sos2KO)	12.236	0.352139		19.0473	0.167494	6.81133	28.6217	0.094733	16.3857	vv737	34.817	0.790545		#DIV/0!	#DIV/0!	#DIV/0!	#DIV/0!	#DIV/0!	#DIV/0!	vv737	13.2723	0.267459		19.0107	0.113161	5.73833	29.3103	0.366657	16.038	vv737	21.6527	0.0743259		26.9173	0.105192	5.26467	33.9673	1.95955	12.3147
	vv738 (Sos2KO)	12.0703	0.307786		18.6853	0.129947	6.615	26.6585	0.013435	14.5882	vv738	14.63	0.300934		20.0247	0.0339755	5.39467	31.426	0.156978	16.796	vv738	12.679	0.399546		19.0563	0.102846	6.37733	29.464	0.440024	16.785	vv738	22.021	0.200607		27.9247	0.0805874	5.90367	32.8953	0.928542	10.8743
EXPERIMENT 3						Design of the plate
		1	2	3	4	5	6	7	8	9	10	11	12	13	14	15	16	17	18	19	20	21	22	23	24
	A	V827	V827	V827	V827	V827	V827	V827	V827	V827	V827	V827	V827	V827	V827	V827	V827	V827	V827	V827	V827	V827	V827	V827	V827
	A	13.901	13.909	14.502	16.018	15.672	15.44	12.92	12.984	12.593	14.517	14.527	14.681	13.77	13.989	13.701	26.581	26.365	26.144	15.063	15.066	14.551	15.414	15.11	15.154
	B	V788	V788	V788	V788	V788	V788	V788	V788	V788	V788	V788	V788	V788	V788	V788	V788	V788	V788	V788	V788	V788	V788	V788	V788
	B	14.857	15.69	15.181	17.612	17.153	17.232	12.769	12.547	12.382	15.119	15.406	15.544	12.884	12.898	13.367	22.999	22.851	22.68	13.038	12.724	12.653	13.445	12.628	12.877
	C	V740	V740	V740	V740	V740	V740	V740	V740	V740	V740	V740	V740	V740	V740	V740	V740	V740	V740	V740	V740	V740	V740	V740	V740
	C	13.701	13.379	14.967	16.009	16.484	16.408	13.029	13.388	12.763	15.444	15.393	15.584	13.925	13.799	13.821	23.096	23.579	23.153	11.643	12.919	12.822	13.793	13.96	14.019
	D	V823	V823	V823	V827 TUMOR	V827 TUMOR	V827 TUMOR	V824	V824	V824	V789	V789	V789	V790	V790	V790	V791	V791	V791	V737 TUMOR	V737 TUMOR	V737 TUMOR	V738 TUMOR	V738 TUMOR	V738 TUMOR
	D	13.82	13.713	13.291	13.687	13.69	13.799	13.346	13.755	13.508	13.14	12.575	13.334	13.179	13.66	13.632	13.927	13.896	13.798	13.865	14.128	13.424	13.327	13.282	12.83
	E	V850	V850	V850	WT iSC	WT iSC	WT iSC	SOS1 iSC	SOS1 iSC	SOS1 iSC	SOS2 iSC	SOS2 iSC	SOS2 iSC	DKO iSC	DKO iSC	DKO iSC
	E	13.142	13.512	13.549	20.146	26.79	20.206	20.613	20.854	20.606	20.327	20.486	20.416	22.681	22.211	22.181	31.169	30.456	30.553	31.454	30.738	30.578	Undetermined	Undetermined	Undetermined
	F	V827	V827	V827	V827	V827	V827	V827	V827	V827	V827	V827	V827	V827	V827	V827	V827	V827	V827	V827	V827	V827	V827	V827	V827
	F	18.65	18.712	18.755	19.286	19.681	19.803	19.19	18.999	20.068	17.734	18.527	17.935	18.923	19.073	18.912	28.551	28.5	28.05	21.659	21.642	21.62	19.914	20.287	20.182
	G	V788	V788	V788	V788	V788	V788	V788	V788	V788	V788	V788	V788	V788	V788	V788	V788	V788	V788	V788	V788	V788	V788	V788	V788
	G	22.7	23.017	23.881	20.914	21.365	21.21	24.083	24.194	23.825	22.187	22.486	22.425	23.103	23.303	22.96	28.452	28.69	28.782	22.621	22.6	22.745	23.765	24.207	23.639
	H	V740	V740	V740	V740	V740	V740	V740	V740	V740	V740	V740	V740	V740	V740	V740	V740	V740	V740	V740	V740	V740	V740	V740	V740
	H	19.196	19.863	19.412	20.598	20.58	20.18	18.714	18.919	18.79	18.922	18.871	18.677	19.181	19.192	19.232	28.126	27.967	28.031	18.76	18.754	18.834	18.631	18.771	18.501
	I	V823	V823	V823	V827 TUMOR	V827 TUMOR	V827 TUMOR	V824	V824	V824	V789	V789	V789	V790	V790	V790	V791	V791	V791	V737 TUMOR	V737 TUMOR	V737 TUMOR	V738 TUMOR	V738 TUMOR	V738 TUMOR
	I	18.151	18.423	18.638	18.846	18.876	18.787	18.27	18.418	18.41	22.896	22.33	22.675	21.281	21.336	Undetermined	21.179	20.905	20.959	18.766	18.852	18.733	18.678	18.535	18.497
	J	V850	V850	V850	WT iSC	WT iSC	WT iSC	SOS1 iSC	SOS1 iSC	SOS1 iSC	SOS2 iSC	SOS2 iSC	SOS2 iSC	DKO iSC	DKO iSC	DKO iSC
	J	18.523	18.463	18.523	24.461	24.479	24.381	24.463	24.304	24.164	29.024	29.24	29.096	24.829	24.863	21.385	34.204	Undetermined	Undetermined	34.594	32.301	32.101	32.153	32.292	33.014
	K	V827	V827	V827	V827	V827	V827	V827	V827	V827	V827	V827	V827	V827	V827	V827	V827	V827	V827	V827	V827	V827	V827	V827	V827
	K	18.002	18.783	19.026	18.81	19.376	19.34	20.575	20.533	20.654	18.117	18.192	18.131	19.914	19.771	19.637	28.485	28.577	28.87	21.603	21.796	21.868	20.562	20.451	20.338
	L	V788	V788	V788	V788	V788	V788	V788	V788	V788	V788	V788	V788	V788	V788	V788	V788	V788	V788	V788	V788	V788	V788	V788	V788
	L	19.757	20.278	20.234	19.969	19.894	19.913	20.689	20.705	20.322	24.127	19.006	18.702	19.308	19.333	19.328	24.425	24.689	24.22	19.894	19.78	19.641	18.827	18.823	18.838
	M	V740	V740	V740	V740	V740	V740	V740	V740	V740	V740	V740	V740	V740	V740	V740	V740	V740	V740	V740	V740	V740	V740	V740	V740
	M	25.914	26.746	26.579	29.392	29.443	29.689	30.825	31.22	30.538	29.837	29.203	29.789	28.333	28.327	28.068	34.089	33.884	38.784	26	26.147	26.062	28.973	28.83	28.51
	N	V823	V823	V823	V827 TUMOR	V827 TUMOR	V827 TUMOR	V824	V824	V824	V789	V789	V789	V790	V790	V790	V791	V791	V791	V737 TUMOR	V737 TUMOR	V737 TUMOR	V738 TUMOR	V738 TUMOR	V738 TUMOR
	N	17.775	18.492	18.232	18.112	17.965	18.212	17.805	17.664	17.752	18.218	18.694	18.249	18.082	18.093	18.398	18.156	18.413	18.304	27.732	28.052	28.325	26.867	26.321	26.322
	O	V850	V850	V850	WT iSC	WT iSC	WT iSC	SOS1 iSC	SOS1 iSC	SOS1 iSC	SOS2 iSC	SOS2 iSC	SOS2 iSC	DKO iSC	DKO iSC	DKO iSC
	O	28.096	29.172	28.212	25.447	25.43	25.311	30.905	31.183	31.05	24.302	24.24	24.322	30.654	29.189	29.302	32.359	33.986	34.001	32.582	32.156	28.341	Undetermined	Undetermined	Undetermined
	P
	P	Undetermined	Undetermined	Undetermined	Undetermined	Undetermined	Undetermined	Undetermined	Undetermined	Undetermined
		Lung										CORAZÓN										BAZO										PANCREAS
		B2M			sos1			sos2				B2M			sos1			sos2				B2M			sos1			sos2				B2M			sos1			sos2
	Genotype	Cq	SD	dCT	Cq	SD	dCt	Cq	SD	dCt	Gen	Cq	SD	dCT	Cq	SD	dCt	Cq	SD	dCt	Gen	Cq	SD	dCT	Cq	SD	dCt	Cq	SD	dCt	Gen	Cq	SD	dCT	Cq	SD	dCt	Cq	SD	dCt
	V827 (WT)	14.104	0.344701		18.7057	0.0527857	4.60167	18.6037	0.535037	4.49967		15.71	0.290868		19.59	0.270246	3.88	19.1753	0.3169	3.46533		13.82	0.15037		18.9693	0.0899463	5.14933	19.8425	0.101116	6.0225		26.3633	0.218505		28.367	0.275712	2.00367	28.644	0.201055	2.28067
	V788 (WT)	15.2427	0.41991		23.1993	0.611248	7.95667	20.0897	0.288937	4.847		17.3323	0.245398		21.163	0.229144	3.83067	19.9253	0.0389915	2.593		13.0497	0.274908		23.122	0.172288	10.0723	19.323	0.0132288	6.27333		22.8433	0.159638		28.6413	0.170298	5.798	24.4447	0.235118	1.60133
	V740	14.0157	0.839463		19.4903	0.34033	5.47467	26.413	0.44014	12.3973		16.3003	0.255148		20.4527	0.236308	4.15233	29.508	0.158811	13.2077		13.8483	0.0673003		19.2017	0.026839	5.35333	28.2427	0.151296	14.3943		23.276	0.263949		28.0413	0.0800021	4.76533	35.5857	2.77173	12.3097
	WT iSC	20.176	0.0424264		24.4403	0.0521664	4.26433	25.396	0.0629325	5.22		13.7253	0.0638148		18.8363	0.0452806	5.111	18.162	0.0707107	4.43667		13.4903	0.269986		21.3085	0.0388909	7.81817	18.191	0.179352	4.70067		13.8737	0.0673375		21.0143	0.145139	7.14067	18.291	0.128992	4.41733
	SOS1 iSC	20.691	0.141206		24.3103	0.149601	3.61933	22.3577	0.280416	1.66667
	SOS2 iSC	20.4097	0.079689		29.12	0.109982	8.71033	31.046	0.386703	10.6363
	DKO iSC	22.3577	0.280416		23.6923	1.99828	1.33467	29.715	0.466482	7.35733		22.3807	3.81871		24.4403	0.0521664	2.05967	25.379	0.0961665	2.99833		22.3577	0.280416		23.6923	1.99828	1.33467	29.715	0.815158	7.35733		30.726	0.386703		34.204	#DIV/0!	3.478	33.4487	0.943709	2.72267
	V823	13.608	0.0899463		18.404	0.275712	4.796	18.1663	0.0195533	4.55833
	V827	13.7253			18.8363		5.111	18.0963		4.371
	V824	13.5363			18.366		4.82967	17.7403		4.204
	V789	13.0163			22.6337		9.61733	18.387		5.37067
	V790	13.4903			21.3085		7.81817	18.191		4.70067
	V791	13.8737			21.0143		7.14067	18.291		4.41733
	V737	13.8057			18.7837		4.978	28.0363		14.2307
	V738	13.401			18.57		5.169	26.5033		13.1023
	V840	19.4903			18.503		-0.987333	28.4933		9.003

## Sheet: Fig 2c original blots
Figure 2c		Parameter: Original blots of Figure 2C corresponding to SOS1, SOS2 and vinculin immunodetection

[truncated: 31 more sheets: Figure 2d, Fig 2d original blots, Figure 3a, Figure 3b, Figure 3c, Figure 3e, Figure 4a, Figure 4b, Figure 4c, Figure 4d, Figure 4e, Figure 4f, Figure 4g, Figure 5c, Figure 5d, Figure 5e, Figure 5f, Figure 6c, Figure 6d, Figure 6e …]
